# Supplementary material for: Neurosurgical treatment for addiction: lessons from an untold story in China and a path forward
Source: Natl Sci Rev. 2019 Dec 17;7(3):702–12. doi: 10.1093/nsr/nwz207 (PMC8288968; doi:10.1093/nsr/nwz207)
Supplement: nwz207_Supplemental_File [file nwz207_supplemental_file.xls]

## Sheet: Sheet1
Supplemental materials：Summary of the clinical results after DBS surgery for addiction
Addictive substances		Patient No.	Patient No. of certain addictive aubstances	Duration after DBS surgery (months)
				0	3	6	7	9	10	12	15	16	18	20	21	24	27	30	32	33	36	39	42	45	48	51	54	57	60	63	66	69	72	75	78	81	84	87	90	93	96
1-alcohol[42]		1#	1#							Reduction
2-alcohol[43]		2#	2#																																						Abstinence
		3#	3#																														Abstinence
		4#	4#	Relapse
3-alcohol[44]		5#	5#							Reduction
4-alcohol[45]		6#	6#							Relapse
		7#	7#											Relapse
5-alcohol[46]		8#	8#									Relapse
		9#	9#																Reduction
6-alcohol[47]		10#	10#										Abstinence
7-alcohol[48]		11#	11#					Reduction
8-nicotine[49]		12#	1#															Abstinence
		13#	2#															Abstinence
		14#	3#															Abstinence
		15#	4#															Relapse
		16#	5#															Relapse
		17#	6#															Relapse
		18#	7#															Relapse
		19#	8#															Relapse
		20#	9#															Relapse
		21#	10#															Relapse
9-nicotine[50]		22#	11#													Abstinence
10-heroin[51]		23#	1#																														Abstinence
11-heroin[52]		24#	2#			Abstinence
12-heroin[53]		25#	3#			Abstinence
		26#	4#			Abstinence
13-heroin[54]		27#	5#																		Abstinence
		28#	6#																		Abstinence
		29#	7#																		Abstinence
		30#	8#																		Abstinence
		31#	9#																		Abstinence
		32#	10#		loss to follow-up
		33#	11#				Relapse
		34#	12#						Relapse
14-heroin[60]		35#	13#		Relapse
15-cocaine[55]		36#	1#															Reduction
16-METH[56]		37#	2#							Abstinence
17-METH[57]		38#	3#			Relapse
		39#	4#										Abstinence
Reduction means a considerable improvement of addicts’ drug taking behavior, but participants can’t remained off addictive substances lastingly. Abstinence: A participant remained lastingly off addictive substances, except for very few times of addictive substances consumption after DBS surgery.
